# Supplementary material for: Matching Dietary Amino Acid Balance to the In Silico-Translated Exome Optimizes Growth and Reproduction without Cost to Lifespan
Source: Cell Metab. 2017 Mar 7;25(3):610–21. doi: 10.1016/j.cmet.2017.02.005 (PMC5355364; doi:10.1016/j.cmet.2017.02.005)
Supplement: Data S1. Templates for Fly Holidic Diets and Calculator for Identifying Limiting AA — See Experimental Procedures. Tab 1: Using the consumer’s average AA proportion and the AA proportions in the diet, this calculator identifies the EAA predicted to be most limiting in the diet. Text in blue is to be modified by the user; all other cells are calculated automatically. The AA in 1-fold excess in column T is the theoretically most limiting dietary AA. Tab 2: AA proportions used to make the fly diets described in this study. Tab 3: Description of the stock solutions used for each AA ratio described in this study. Tab 4: Recipes used to make the fly holidic media used in this study. Separate diets are itemized for each of the AA ratios and deliver 21.4 g total mass of AA per liter. For details of remaining stock solutions and a more extensive description of the method to make the diet, see Piper et al. (2014). [file mmc2.xlsx]

## Sheet: aa limitation calculator
											Amino Acid	3-letter Code	1-letter Code	Molecular Weight (g/mol)
											Alanine	Ala	A	89.1
											Cysteine	Cys	C	121.2
											Aspartate	Asp	D	133.1
											Glutamate	Glu	E	147.1
											Phenylalanine	Phe	F	165.2
											Glycine	Gly	G	75.1
											Histidine	His	H	155.2
											Isoleucine	Ile	I	131.2
											Lysine	Lys	K	146.2
											Leucine	Leu	L	131.2
											Methionine	Met	M	149.2
											Asparagine	Asn	N	132.1
											Proline	Pro	P	115.1
											Glutamine	Gln	Q	146.2
											Arginine	Arg	R	174.2
											Serine	Ser	S	105.1
											Threonine	Thr	T	119.1
											Valine	Val	V	117.1
											Tryptophan	Trp	W	204.2
											Tyrosine	Tyr	Y	181.2
use this calculator if your food ratio is derived from amino acid masses and your consumer ratio derived from proteome match calculation
	food				animal					adjust for NEAA deficiencies
	MM1aa	mol	(mol ratio)		cow		food ratio mol/animal							adj food mol ratio		adj food ratio mol/animal		amino acid fold excess
F	0.78663	0.00476168	0.02663		0.0276212		0.964115		2.49193				0.00476168	0.02663		0.964115		2.49193	F
H	0.6051	0.00389884	0.0218045		0.0202938		1.07444		2.77709				0.00389884	0.0218045		1.07444		2.77709	H
I	1.815	0.0138338	0.0773667		0.0487025		1.58856		4.10592				0.0138338	0.0773667		1.58856		4.10592	I
K	1.14969	0.00786382	0.0439789		0.0477276		0.921457		2.38167				0.00786382	0.0439789		0.921457		2.38167	K
L	1.21	0.00922256	0.0515778		0.0882736		0.584295		1.51022				0.00922256	0.0515778		0.584295		1.51022	L
M	0.48408	0.0032445	0.0181451		0.0202565		0.895765		2.31527				0.00229318	0.0128248		0.633117		1.63641	M
R	0.48408	0.00277887	0.015541		0.0401687		0.386894		1				0.00277887	0.015541		0.386894		1	R
T	1.2102	0.0101612	0.0568273		0.0583213		0.974383		2.51847				0.0101612	0.0568273		0.974383		2.51847	T
V	1.69428	0.0144687	0.080917		0.0654232		1.23682		3.1968				0.0144687	0.080917		1.23682		3.1968	V
W	0.30255	0.00148164	0.00828615		0.00575858		1.43892		3.71916				0.00148164	0.00828615		1.43892		3.71916	W
A	2.11785	0.0237694	0.132932		0.103686		1.28206		3.31373	0	0	0.0237694	0.0237694	0.132932		1.28206		3.31373	A
C	0.030255	0.000249629	0.00139607		0.0173598		0.0804194		0.207859	1	0.00120095	0.000951325	0.00120095	0.00671642		0.386894		1	C
D	1.02867	0.00772855	0.0432224		0.0494369		0.874294		2.25978	0	0	0.00772855	0.00772855	0.0432224		0.874294		2.25978	D
E	1.513	0.0102855	0.0575225		0.0524438		1.09684		2.83499	0	0	0.0102855	0.0102855	0.0575225		1.09684		2.83499	E
G	1.93632	0.0257832	0.144194		0.10169		1.41798		3.66502	0	0	0.0257832	0.0257832	0.144194		1.41798		3.66502	G
N	1.02867	0.00778706	0.0435496		0.0440997		0.987526		2.55244	0	0	0.00778706	0.00778706	0.0435496		0.987526		2.55244	N
P	0.90765	0.00788575	0.0441016		0.0551767		0.79928		2.06589	0	0	0.00788575	0.00788575	0.0441016		0.79928		2.06589	P
Q	1.51275	0.0103471	0.057867		0.0391982		1.47627		3.81568	0	0	0.0103471	0.0103471	0.057867		1.47627		3.81568	Q
S	1.14969	0.010939	0.0611772		0.0932265		0.656221		1.69612	0	0	0.010939	0.010939	0.0611772		0.656221		1.69612	S
Y	0.42	0.00231788	0.0129629		0.0211352		0.613332		1.58527	0	0	0.00231788	0.00231788	0.0129629		0.613332		1.58527	Y
						min	0.386894								min	0.386894
use this calculator if BOTH the food and the comsumer amino acid ratios are derived from proteome matching calculations (ie molar ratios)
	food (if already molar ratio. Ie proteome derived)				animal (molar ratio)					adjust for NEAA deficiencies
	MM1aa				cow		food ratio mol/animal							adj food mol ratio		adj food ratio mol/animal		amino acid fold excess
F	0.00476168				0.0276212		0.172392		2.49193				0.00476168	0.02663		0.964115		2.49193	F
H	0.00389884				0.0202938		0.19212		2.77709				0.00389884	0.0218045		1.07444		2.77709	H
I	0.0138338				0.0487025		0.284048		4.10592				0.0138338	0.0773667		1.58856		4.10592	I
K	0.00786382				0.0477276		0.164764		2.38167				0.00786382	0.0439789		0.921457		2.38167	K
L	0.00922256				0.0882736		0.104477		1.51022				0.00922256	0.0515778		0.584295		1.51022	L
M	0.0032445				0.0202565		0.160171		2.31527				0.00229318	0.0128248		0.633117		1.63641	M
R	0.00277887				0.0401687		0.0691801		1				0.00277887	0.015541		0.386894		1	R
T	0.0101612				0.0583213		0.174228		2.51847				0.0101612	0.0568273		0.974383		2.51847	T
V	0.0144687				0.0654232		0.221155		3.1968				0.0144687	0.080917		1.23682		3.1968	V
W	0.00148164				0.00575858		0.257292		3.71916				0.00148164	0.00828615		1.43892		3.71916	W
A	0.0237694				0.103686		0.229244		3.31373	0	0	0.0237694	0.0237694	0.132932		1.28206		3.31373	A
C	0.000249629				0.0173598		0.0143797		0.207859	1	0.00120095	0.000951325	0.00120095	0.00671642		0.386894		1	C
D	0.00772855				0.0494369		0.156331		2.25978	0	0	0.00772855	0.00772855	0.0432224		0.874294		2.25978	D
E	0.0102855				0.0524438		0.196125		2.83499	0	0	0.0102855	0.0102855	0.0575225		1.09684		2.83499	E
G	0.0257832				0.10169		0.253547		3.66502	0	0	0.0257832	0.0257832	0.144194		1.41798		3.66502	G
N	0.00778706				0.0440997		0.176578		2.55244	0	0	0.00778706	0.00778706	0.0435496		0.987526		2.55244	N
P	0.00788575				0.0551767		0.142918		2.06589	0	0	0.00788575	0.00788575	0.0441016		0.79928		2.06589	P
Q	0.0103471				0.0391982		0.263969		3.81568	0	0	0.0103471	0.0103471	0.057867		1.47627		3.81568	Q
S	0.010939				0.0932265		0.117338		1.69612	0	0	0.010939	0.010939	0.0611772		0.656221		1.69612	S
Y	0.00231788				0.0211352		0.109669		1.58527	0	0	0.00231788	0.00231788	0.0129629		0.613332		1.58527	Y
						min	0.0691801								min	0.386894

## Sheet: fly_diet aa ratios
		MM1aa				FLYaa				MM2aa				MM3aa				MM4aa
		per litre (g)	mM	ratio		per litre (g)	mM	ratio		per litre (g)	mM	ratio		per litre (g)	mM	ratio		per litre (g)	mM	ratio
Essential amino acids
phenylalanine	F	0.78663	4.76168	0.02663		0.791632	4.79196	0.0276212		0.821838	4.9748	0.0297222		0.791632	4.79196	0.0370155		0.916277	5.54647	0.0428438
histidine	H	0.6051	3.89884	0.0218045		0.546419	3.52074	0.0202938		0.535199	3.44845	0.0206029		0.546419	3.52074	0.0255497		0.678205	4.36988	0.0317119
isoleucine	I	1.815	13.8338	0.0773667		1.10855	8.44932	0.0487025		0.39854	3.03766	0.0181486		1.10855	8.44932	0.0518342		1.15635	8.81364	0.0540692
lysine	K	1.14969	7.86382	0.0439789		1.21056	8.28018	0.0477276		1.25862	8.60887	0.0514341		1.21056	8.28018	0.0566042		1.73652	11.8777	0.0811974
leucine	L	1.21	9.22256	0.0515778		2.00925	15.3144	0.0882736		2.72319	20.7561	0.124008		2.00925	15.3144	0.0939498		1.6445	12.5343	0.0768943
methionine	M	0.48408	3.2445	0.0181451		0.52433	3.51427	0.0202565		0.614045	4.11558	0.0245888		0.52433	3.51427	0.0245169		0.340103	2.27951	0.0159027
arginine	R	0.48408	2.77887	0.015541		1.21396	6.9688	0.0401687		1.93072	11.0834	0.0662181		1.21396	6.9688	0.0567632		1.42243	8.1655	0.0665108
threonine	T	1.2102	10.1612	0.0568273		1.20506	10.1181	0.0583213		1.1876	9.97146	0.059575		1.20506	10.1181	0.0563469		1.29439	10.8681	0.0605239
valine	V	1.69428	14.4687	0.080917		1.3291	11.3502	0.0654232		0.940349	8.03031	0.0479775		1.3291	11.3502	0.062147		1.3384	11.4296	0.0625819
tryptophan	W	0.30255	1.48164	0.00828615		0.204005	0.999046	0.00575858		0.184001	0.90108	0.00538355		0.204005	0.999046	0.00953899		0.440133	2.1554	0.02058
Non-essential amino acids
alanine	A	2.11785	23.7694	0.132932		1.60276	17.9883	0.103686		1.03925	11.6638	0.0696861		1.60276	17.9883	0.0749426		1.58848	17.8281	0.074275
cysteine	C	0.030255	0.249629	0.00139607		0.365021	3.01173	0.0173598		0.763713	6.30126	0.0376472		0.365021	3.01173	0.0170679		0.26408	2.17888	0.012348
aspartate	D	1.02867	7.72855	0.0432224		1.14156	8.57673	0.0494369		1.2479	9.37565	0.0560153		1.14156	8.57673	0.0533778		0.840254	6.31295	0.0392891
glutamate	E	1.513	10.2855	0.0575225		1.33837	9.09838	0.0524438		1.13932	7.74523	0.0462742		1.33837	9.09838	0.0625803		1.82055	12.3763	0.0851263
glycine	G	1.93632	25.7832	0.144194		1.32492	17.6421	0.10169		0.690319	9.19199	0.054918		1.32492	17.6421	0.0619513		1.08233	14.4118	0.050608
asparagine	N	1.02867	7.78706	0.0435496		1.01067	7.65079	0.0440997		0.997993	7.55483	0.0451367		1.01067	7.65079	0.0472574		0.840254	6.36074	0.0392891
proline	P	0.90765	7.88575	0.0441016		1.1018	9.57251	0.0551767		1.29299	11.2337	0.067116		1.1018	9.57251	0.0515183		0.564171	4.90157	0.0263798
glutamine	Q	1.51275	10.3471	0.057867		0.994224	6.80043	0.0391982		0.482514	3.30037	0.0197182		0.994224	6.80043	0.0464884		1.82055	12.4525	0.0851263
serine	S	1.14969	10.939	0.0611772		1.69986	16.1737	0.0932265		2.19279	20.8639	0.124652		1.69986	16.1737	0.0794828		0.76023	7.23339	0.0355472
tyrosine	Y	0.42	2.31788	0.0129629		0.664408	3.66671	0.0211352		0.945569	5.21837	0.0311774		0.664408	3.66671	0.0310668		0.838253	4.62612	0.0391955
		21.3865				21.3865				21.3865				21.3865				21.3865

## Sheet: fly_amino acid stock solns
added after autoclaving
	MM1aa	stock			FLYaa	stock			MM2aa	stock			MM3aa	stock			MM4aa	stock
		200	ml			200	ml			200	ml			200	ml			200	ml
	ESSENTIALS				ESSENTIALS				ESSENTIALS				ESSENTIALS				ESSENTIALS
	F	2.6	g		F	3.32911	g		F	2.71637	g		F	2.61653	g		F	3.02851	g
	H	2	g		H	2.1588	g		H	1.76896	g		H	1.80604	g		H	2.24163	g
	I*				I*				I*				I*				I*
	K	3.8	g		K	4.50536	g		K	4.16003	g		K	4.0012	g		K	5.73963	g
	L*				L*				L*				L*				L*
	M	1.6	g		M	1.99144	g		M	2.02957	g		M	1.73303	g		M	1.12412	g
	R	1.6	g		R	5.38331	g		R	6.3815	g		R	4.01244	g		R	4.70147	g
	T	4	g		T	3.65355	g		T	3.92531	g		T	3.98301	g		T	4.27827	g
	V	5.6	g		V	3.96197	g		V	3.10808	g		V	4.39301	g		V	4.42375	g
	W	1	g		W	1.06045	g		W	0.608166	g		W	0.674286	g		W	1.45474	g
	NON-ESSENTIALS				NON-ESSENTIALS				NON-ESSENTIALS				NON-ESSENTIALS				NON-ESSENTIALS
	A	7	g		A	3.6353	g		A	3.43496	g		A	5.29749	g		A	5.25031	g
	C	0.1	g		C**	0.341295	g		C**	2.52425	g		C**	1.20648	g		C**	0.88	g
	D	3.4	g		D	3.86788	g		D	4.1246	g		D	3.77314	g		D	2.77724	g
	E***				E***				E***				E***				E***
	G	6.4	g		G	2.53293	g		G	2.28167	g		G	4.37917	g		G	3.57735	g
	N	3.4	g		N	3.39865	g		N	3.2986	g		N	3.3405	g		N	2.77724	g
	P	3	g		P	3.22828	g		P	4.27365	g		P	3.6417	g		P	1.86472	g
	Q	5	g		Q	3.70021	g		Q	1.59482	g		Q	3.28615	g		Q	6.01735	g
	S	3.8	g		S	4.54789	g		S	7.2477	g		S	5.61843	g		S	2.51274	g
	Y*				Y*				Y*				Y*				Y*
	common solutions	stock
		200	ml
	E	20	g	makes 100mg/ml stock (If using the free acid, this will only be soluble by adding NaOH)
	C	10	g	makes 50mg/ml stock
	* ile, leu and tyr are excluded from the solutions as their solubility is too low. They are added individually to bottle at start of each cook (before autoclaving). See example recipes for final additions
	** for most ratios, cys precipitates out over time. Best to omit from stock and add to medium as a separate (50mg/ml) soln.
	*** E is added separately. Done for flexibility so if an amino acid or a group of amino acids are omitted, E can be adjusted to compensate for loss of N.
	- these solutions are close to saturation so patience is required!
	- adjust final pH of aa solutions using NaOH or HCl to about pH 4.5 (note that if using glutamate (free acid), it will only go into solution at the indicated conc with NaOH)
	- filter sterilise into sterile tubes or bottles
	- store at room temp or 4C away from light
	- add to media after autoclaving

## Sheet: fly_example working recipes
MM1aa					FLYaa					MM2aa					MM3aa					MM4aa
		1000 ml					1000 ml					1000 ml					1000 ml					1000 ml
	total mass of amino acids	21.4g				total mass of amino acids	21.4g				total mass of amino acids	21.4g				total mass of amino acids	21.4g				total mass of amino acids	21.4g
agar		20	g		agar		20	g		agar		20	g		agar		20	g		agar		20	g
ile		1.82	g		ile		1.12201	g		ile		0.4	g		ile		1.10855	g		ile		1.16	g
leu		1.21	g		leu		2.03366	g		leu		2.72	g		leu		1.21056	g		leu		1.64	g
tyr		0.42	g		tyr		0.928758	g		tyr		0.95	g		tyr		0.664408	g		tyr		0.84	g
sucrose		17.12	g		sucrose		17.12	g		sucrose		17.12	g		sucrose		17.12	g		sucrose		17.12	g
cholesterol		15	ml		cholesterol		15	ml		cholesterol		15	ml		cholesterol		15	ml		cholesterol		15	ml
buffer		100	ml		buffer		100	ml		buffer		100	ml		buffer		100	ml		buffer		100	ml
CaCl2	1000x	1	ml		CaCl2	1000x	1	ml		CaCl2	1000x	1	ml		CaCl2	1000x	1	ml		CaCl2	1000x	1	ml
MgSO4	1000x	1	ml		MgSO4	1000x	1	ml		MgSO4	1000x	1	ml		MgSO4	1000x	1	ml		MgSO4	1000x	1	ml
CuSO4	1000x	1	ml		CuSO4	1000x	1	ml		CuSO4	1000x	1	ml		CuSO4	1000x	1	ml		CuSO4	1000x	1	ml
FeSO4	1000x	1	ml		FeSO4	1000x	1	ml		FeSO4	1000x	1	ml		FeSO4	1000x	1	ml		FeSO4	1000x	1	ml
MnCl2	1000x	1	ml		MnCl2	1000x	1	ml		MnCl2	1000x	1	ml		MnCl2	1000x	1	ml		MnCl2	1000x	1	ml
ZnSO4	1000x	1	ml		ZnSO4	1000x	1	ml		ZnSO4	1000x	1	ml		ZnSO4	1000x	1	ml		ZnSO4	1000x	1	ml
total		812.85			total		805.966			total		801.31			total		807.18			total		804.488
nucl/lipid soln		8	ml		nucl/lipid soln		8	ml		nucl/lipid soln		8	ml		nucl/lipid soln		8	ml		nucl/lipid soln		8	ml
stock solution	essential (EAA)	60.51	ml		stock solution	EAA	60.51	ml		stock solution	EAA	60.51	ml		stock solution	EAA	60.51	ml		stock solution	EAA	60.51	ml
stock solution	non essential (NEAA)	60.51	ml		stock solution	NEAA (w/o cys)	60.51	ml		stock solution	NEAA (w/o cys)	60.51	ml		stock solution	NEAA (w/o cys)	60.51	ml		stock solution	NEAA (w/o cys)	60.51	ml
stock solution	glutamate (100mg/ml)	15.13	ml		stock solution	glutamate (100mg/ml)	15.1879	ml		stock solution	glutamate (100mg/ml)	11.39	ml		stock solution	glutamate (100mg/ml)	13.4	ml		stock solution	glutamate (100mg/ml)	18.21	ml
					stock solution	cys (50mg/ml)	6.8259	ml		stock solution	cys (50mg/ml)	15.28	ml		stock solution	cys (50mg/ml)	7.4	ml		stock solution	cys (50mg/ml)	5.2816	ml
vit		21	ml		vit		21	ml		vit		21	ml		vit		21	ml		vit		21	ml
folic acid		1	ml		folic acid		1	ml		folic acid		1	ml		folic acid		1	ml		folic acid		1	ml
prop acid		6	ml		prop acid		6	ml		prop acid		6	ml		prop acid		6	ml		prop acid		6	ml
nipagin		15	ml		nipagin		15	ml		nipagin		15	ml		nipagin		15	ml		nipagin		15	ml
